# Supplementary material for: Ethics approval in applications for open-access clinical trial data: An analysis of researcher statements to clinicalstudydatarequest.com
Source: PLoS One. 2017 Sep 8;12(9):e0184491. doi: 10.1371/journal.pone.0184491 (PMC5590958; doi:10.1371/journal.pone.0184491)
Supplement: S1 File — An Excel file containing the text of the researcher statements on ethics approval, along with the codes assigned to each entry. (XLSX) [file pone.0184491.s001.xlsx]

## Sheet: Ethics Data
De-identified ID	Ethics Committee IRB Approval Not Required Reason	Proposal Outcome		re-analysis of existing data/posthoc	already published/public	de-identified/anonymized data	patients already consented	covered by other approval	no interaction with patients	other	none	university policy	cites jusridction	cites Helsinki conduct	consulted IRB	no recruitment	no risk	scope of orginal research question		Total
1	We request existing, de-identified data, and research participants will not be contacted. Hence, our proposed research is exempt from IRB approval.	Approved by IRP		1		1			1											3
2	The proposed analyses are covered under the original approvals.	Approved by IRP with conditions						1												1
3	We only need anomynized baseline data	Approved by IRP				1														1
4	This project (SINGLE) already has the approval of the ethics committees.	Approved by IRP with conditions						1												1
5	Data are recorded in the data base of the trials (spring, single and flamingo)	Declined by IRP with advice to resubmit																		0
6	The present study pretends to be part of the EPI-SCAN study, a multicentre, cross-sectional, population-based, observational study conducted at 11 sites throughout Spain. Which was previously approved by the corresponding ethics committees and all participants gave written informed consent.	Approved by IRP with conditions					1	1												2
7	By the local regulation of IRB in Korea, clinical research which uses anonymized data does not need IRB approval.	Approved by IRP with conditions				1							1							2
8	Because this project involves anonymised data from patients who signed an informed consent to participate in the trials, we don't need, according to the Danish law, a formal ethical approval. What we did need was an approval for data handling, which was granted by relevant authority.	Approved by IRP with conditions				1	1						1							3
9	This project uses anonymised previously-collected data from trials that each had their own ethics approval.	Approved by IRP with conditions		1		1														2
10	I intend to use anonymous data of an existing study for a secondary analysis.	Approved by IRP		1		1														2
11	Not required for a meta-analysis using de-identified data, provided that the original data was obtained with ethical approval.	Approved by IRP with conditions		1		1		1												3
12	This is a post-hoc analysis of the MERIT study, which has been previously approved by the institutional review boards/independent ethics committees of each participating site. The study was conducted in compliance with the principles originating or derived from the Declaration of Helsinki and in compliance with all International Conference on Harmonisation Good Clinical Practice Guidelines and lo…	Approved by IRP with conditions		1			1	1					1	1						5
13	The proposal is for additional analyses of data from a previously conducted Clinical trial. No ethics approval is required for this. It is also unclear to this applicant why "Bayer" is mentioned in this question.	Approved by IRP		1																1
14	De-identified data derived from other research projects does not require IRB review.Additionally, since none of [University Name] hospital was not involved in any of the requested studies that make re-identification of the data not possible.	Approved by IRP with conditions				1														1
15	The proposed research using data from ABC107442 is a new statistical analysis of existing raw data. The original ethics approval for the study obtained written consent for pharmacogenomic research on the provided blood/DNA sample. The proposed analysis falls under the umbrella of pharmacogenomic research.	Approved by IRP with conditions		1				1										1		3
16	The data provided is de-identified. Subjects involved in the study will not and cannot be contacted.	Approved by IRP with conditions				1			1											2
17	The PROFESS trial was approved by the ethics committee or institutional review board at each national or local site, and all participants provided written informed consent. We will a secondary analysis of already collected data.	Approved by IRP		1			1	1												3
18	We have recently conducted a similar study on de-identified patient-level data from company-sponsored SSRI trials and submitted an application regarding this trial to the local Ethics committee (at [University Name]) who responded as follows: The Board issues the finding that the research under review deals with research in the area of de-identified non-traceable personal data. Such research is n…	Approved by IRP with conditions				1									1					2
19	The aim of this study is to perform a metaanalysis of published data to produce a correlation between SF-36 scores and SELENA SLEDAI score. It is only based on published data and therefore no ethics committee is needed. This study follows Helsinki declaration.	Approved by IRP		1	1									1						3
20	This research falls under 45 CFR 46.101(b) Category 4. This research involves the study of existing data, documents and records, pathological specimens where the subjects cannot be identified, directly or through identifiers linked to the subjects. We have submitted an application for exemption from IRB at [University Name].	Approved by IRP		1		1							1		1					4
21	As our study will be a retrospective data analysis, IRB informed us (we have already asked them) that only an informative letter in which our analysis and our goals will be presented is needed. We will do that as soon as our data request is approved.	Approved by IRP with conditions		1											1					2
22	No patiens identification name, no genetic samples required, no fund and no treatment analysis	Approved by IRP with conditions				1				1										2
23	We are requesting data that is completely de-identified.	Approved by IRP				1														1
24	This study is limited to the analysis of existing data. The assumption is that research limited to secondary use of information previously collected in clinical research is generally excluded from ethics review, given that the patients are not identifiable to our research team.	Approved by IRP		1		1														2
25	We will analyze whether incidental use of beta blockers improves the clinical response to the EGFR-targeting agent, afatinib. We will evaluate potential correlations between beta blocker use and clinical response to afatinib in this study. This research will occur at [University Name], [Investigator Unit].	Approved by IRP									1									0
26	[University Name] does not require ethics approval if the data used in the study cannot identify individual participants.	Approved by IRP				1						1								2
27	Reanalysis of de-identified data falls under [University name] IRB exemption (4): "Research, involving the collection or study of existing data, documents, records, pathological specimens, or diagnostic specimens, if these sources are publicly available or if the information is recorded by the investigator in such a manner that subjects cannot be identified, directly or through identifiers linked…	Declined by IRP with advice to resubmit		1	1	1						1								4
28	It's a meta-analysis of already published studies.	Approved by IRP		1	1															2
29	The [University Name] IRB has informed us that the proposed analysis (using existing and de-identified human subjects data) would qualify for IRB exemption.	Approved by IRP		1		1									1					3
30	Anonymized data analyses of completed phase 3 studies to assess measurements of outcomes; no human subjects involved	Approved by IRP				1			1											2
31	We propose an unplanned exploratory analysis of the Lux Lung 3 study, based on existing data already captured in the CRF.	Declined by IRP with advice to resubmit		1																1
32	By the local regulation of IRB in Korea, clinical research which uses anonymized data does not need IRB approval.	Approved by IRP with conditions				1							1							2
33	Since the study is based on the analysis of anonymized data for economic evaluation, according to the French regulation approval from an Ethic committee is not required.	Approved by IRP with conditions				1							1							2
34	This represents secondary analysis of de-identified data. I have discussed this with the chair of our Human Subjects Committee who feels that this would be exempt research.	Approved by IRP		1		1									1					3
35	This study represents secondary data analysis of de-identified data to develop a prediction model.	Approved by IRP		1		1														2
36	Patients within main studies have consented to imaging review previously unless BI suggest otherwise	Declined by IRP					1													1
37	[University Name] does not require ethical approval for research that uses pre-existing and anonymized data.	Approved by IRP		1		1						1								3
38	Post-hoc evaluation (secondary study) of the results of a study that has already been published. EC was granted when the original study was carried out.	Approved by IRP with conditions		1	1															2
39	This is an exploratory analysis of previously published data using an innovative statistical method. The main objective is to perform a standardized and reproductible assessment of the benefit risk balance of treatment in randomized trials, herein called "chance of a better outcome".	Approved by IRP			1															1
40	The research is intended to do secondary analysis of already collected, de-identified patient information.	Approved by IRP		1		1														2
41	reanalysis of trials to improve assay sensitivity, where patients have given approval for evaluaiton purposes of the trial, does not require additional approval by an ethics committee, as long as anonymity of individual patients is secured	Declined by IRP with advice to resubmit		1		1	1													3
42	The planned study is a post-hoc analysis of data already included in the GSK database	Approved by IRP with conditions		1																1
43	The research proposed does not require an Ethics Committee approval because it is a secondary analysis of anonymous data. A justification of exemption has been deposited at the Ethics Committee of [University Name] as required by the University policy.	Approved by IRP		1		1						1			1					4
44	Only de-identified (anonymised) data will be utilized.	Approved by IRP with conditions				1														1
45	Retrospective analysis of randonymized data	Approved by IRP		1		1														2
46	Without recruitment of new patients, the institutional review board does not require a new ethics approval, as long as data sets are de-identified.	Approved by IRP				1										1				2
47	Without inclusion of new patients, the local institutional review board will not demand a formal ethics proposal.	Approved by IRP										1				1				2
48	We will use the data only in the context of a secondary analysis, which does not require an approval of the Ethics Committee or the Institutional Review Board, when all data protection provisions of pseudonymisation of personal data are fulfilled and no combination with primary data is planned [1].	Approved by IRP with conditions		1		1			1			1								4
49	The Ethical Committee of [University Name] recently stated that this kind of research on de-identified data is not encompassed by the Law of Ethical Trials, but also that they had no objections to the planned study (regarding a corresponding analysis of trials on depression in adults).	Approved by IRP				1						1	1		1					4
50	I inquired with our local [University Name] IRB regarding receiving anonymized data. If the data is anonymized I was told that there is no requirement for IRB approval.	Approved by IRP				1									1					2
51	This study is limited to the analysis of existing data. The assumption is that research limited to secondary use of information previously collected in clinical research is generally excluded from ethics review, given that the patients are not identifiable to our research team.	Approved by IRP with conditions		1		1														2
52	as in previous researh plan	Approved by IRP																		0
53	This study is a post hoc analysis of clinical trials, which had been approved by ethics committees at each participating institute and all patients involved had provided written informed consent.	Approved by IRP with conditions		1			1	1												3
54	The goal of our research is to illustrate our new method on the unbiased estimate of average treatment effects, with only the need of accessing the data anonymously.	Approved by IRP with conditions				1														1
55	This is only for my Disseration.	Declined by IRP with advice to resubmit								1										1
56	systematic review and meta-analysis. No direct patient contact or patient info connected with data	Approved by IRP		1		1			1											3
57	Because of the de-identified nature of the previously collected data we are requesting, we anticipate that the IRB deem the study "Not Regulated." We have submitted a formal application to the University of Michigan IRB to verify that this is indeed the case. That application is pending at this time.	Approved by IRP				1									1					2
58	Post hoc analysis of the data from the trials	Approved by IRP																		0
59	We have not sought Ethics Committee or Institutional Review Board (IRB) approval on the based on Guidance for ethical review of research databases by the NHS Health Research Authority (http://www.hra.nhs.uk/documents/2013/09/ethical-review-of-research-databases.pdf). Our assumption are: a) the data will be accessed via the secure access system and thus remain in the UK under the jurisdiction of N…	Approved by IRP with conditions				1		1		1			1							4
60	The type of study in this proposal doesn't require IRB approval at [University Name] where the lead researcher [Investigator Name] conducts his research. Please refer to the email communication [contact details removed] "...if you receive coded images/data/samples in a manner that you cannot identify the individuals and those scans were performed for standard practice, or for a research study for…	Approved by IRP				1			1			1			1					4
61	Post-hoc analysis of available data alone.	Approved by IRP		1	1															2
62	The primary end point that we will be using is the same primary end point as used in the vaccine efficacy trials – whether an individual developed the vaccine-preventable disease. Our use of the data aligns with informed consent because the objective of vaccine efficacy trials is to better inform vaccine policy decision making, which is also the goal of our research. Our research will increase th…	Approved by IRP					1											1		2
63	IRB approval not required for re-analysis of clinical trial data	Approved by IRP		1																1
64	[University Name] does not require ethics approval if the data used in the study cannot identify individual participants.	Approved by IRP with conditions				1						1								2
65	The proposed study directly uses the existing data, where participants can not be identified either through collection of identifying information or through a code linking the data to the participants’ identities.	Approved by IRP with conditions		1		1														2
66	We are planning to conduct a retrospectively designed study using the database of AVANT study. All data which we need is already been collected. Therefore, no further approval from Ethnic Commitee or IRB is required.	Approved by IRP with conditions		1																1
67	Our individual participant data meta-analysis has already received ethical approval from from [University Name]. We are only requesting anonymized participant data with absolutely no individual participant identifiers. Participants have already participated in the clinical trials we are requesting data for and results have been published. If any further information is required, please let me know…	Approved by IRP		1	1	1									1					4
68	This is a post-hoc study of 3 previously published clinical trials.	Approved by IRP		1	1															2
69	Data will be de-idenitified and used only only to evaluate a method of covariate selection.	Declined by IRP with advice to resubmit				1														1
70	Re-analyses of de-identified patient data from the completed EMBODY1 and EMBODY2 trials.	Approved by IRP		1		1														2
71	Ethics committee formal approval is not mandatory, but we are happy to submit this proposal to the ethics committee for their consent. Patients gave informed consent for the usage of the data acquired in the original trial. We only propose another way of analyzing these data.	Approved by IRP		1			1													2
72	The research is a post-hoc analysis and does not involve new data collection from human participants.	Approved by IRP		1					1											2
73	The research will be conducted at [Investigator Unit], in Paris, France. Ethic committee or IRB approval is not needed for reanalysis of de-identified data.	Approved by IRP with conditions		1		1						1								3
74	Identified data in not necessary for this proposal, nor does the research pose any threat to patient confidentiality. The research will take place at Dept of Public Health Sciences, [University Name] and will be supported by a grant [Grant Number] funded by the National Institute of Neurological Disorders and Stroke (NINDS) to [Investigator Name]	Withdrawn				1														1
75	This is research involving anonymised records and data sets that exist in the public domain. The RE-LY trial was already approved by all appropriate national regulatory authorities and ethics committees of the participating centers. This research project falls within the scope of the original research question.	Approved by IRP			1	1		1										1		4
76	Retrospective analysis of data collected in all 3 studies was permitted in the Patient Information and Consent form for each study	Approved by IRP		1			1													2
77	As our study will be a retrospective data analysis, IRB informed us (we have already asked them) that only an informative letter in which our analysis and our goals will be presented is needed. We will do that as soon as our data request is approved.	Approved by IRP		1											1					2
78	This reanalysis should not require IRB approval. The data is de-identified and there is no risk to subjects.	Withdrawn		1		1				1							1			4
79	It's a meta-analysis (not interventional)	Withdrawn		1					1											2
80	This is a purely technical analysis of the intercorrelations between favourable and unfavourable effects. Knowledge of these correlations will improve the modelling of the benefit-risk balance of the drug. There is no interaction with patients or medical practitioners for this work.	Approved by IRP							1											1
81	The request of data is for research use, and do not need further information about identifies of the data.	Approved by IRP				1														1
82	In conjunction with the Principal Investigator, the [University Name] Research Protections Office has determined that the University's work on this project does not meet the definition of human subjects research, as defined in Title 45 CFR Part 46.102(f), as the [University Name] Investigator, [Investigator Name], will not have or use identifiable private information. Therefore, "human subjects" …	Approved by IRP				1							1		1					3
83	[IRB review details removed] The [University Name] IRB has determined that the above-referenced new application does not constitute human subjects research under the DHHS or FDA regulations. You may proceed with this project without further interaction with the JHM IRB. If there are changes in this project that may affect this determination, you should consult with the JHM IRB before making those…	Approved by IRP											1		1					2
84	This project uses anonymised previously-collected data from trials that each had their own ethics approval.	Approved by IRP		1		1		1												3
85	It's not interventional.	Declined by IRP with advice to resubmit							1											1
86	We will conduct this research in Japan. In Japan "Ethical Guidelines on Medical Research Involving Human Subjects" permit to conduct the clinical research using anonymised data without the approval of IRB.	Declined by IRP with advice to resubmit				1							1							2
87	No, proposal will not specifically comment on patient data but will evaluate the overall placebo effect seen in patients participating in clinical trials (anonymized data)	Approved by IRP								1										1
88	We reviewed the plan of our study with [Reviewer Name], Director of [University Name]’s IRB, and he stated that IRB approval is not needed since the data has been de-identified and only the results of our statistical analysis will be downloaded to prepare the data for publication.	Approved by IRP				1									1					2
89	Analysis of anonymised existing research data. This does not require ethics committee approval in the UK.	Approved by IRP		1		1							1							3
90	The [University Name] ethics committee does not require approval for research using already existing and de-identified patient data.	Approved by IRP		1		1						1								3
91	[University Name] does not require ethics approval for secondary analysis of anonymised data.	Declined by IRP with advice to resubmit		1		1						1								3
92	Available data are used. Data were collected following ethical regulations.				1			1												2
93	I will be carrying out this project in Cytel, where I am working as a statistical consultant/ subject matter expert. Cytel is a Software development company as well as a CRO. Research is not a routine activity in Cytel. There is no IRB. Hence there is no formal approval process.	Approved by IRP								1										1
94	This is a reanalysis of data already collected to determine robustness of findings to different statistical analyses. There is no burden or risk on human subjects, and the data is only being used to address the outcomes intended in original study design.	Approved by IRP		1													1	1		3
95	These data will be used to supplement a network meta-analysis of publicly available data	Approved by IRP		1	1															2
96	The data request refers to data for a meta-analysis, which refers to published studies only.	Approved by IRP		1	1															2
97	Re-analysis of previously published data	Approved by IRP		1	1															2
98	This study is IRB exempt because it involves the collection or study of existing data.	Approved by IRP		1																1
99	The proposed research is a methodological study that develops new statistical methods for evaluating region-specific treatment effects in multiregional clinical trials. We only conduct retrospective analyses of these datasets for assessing usefulness and effectiveness of the developed methods. In reporting these results, we only use the summary statistics of these secondary analyses.	Approved by IRP		1																1
100	We will conduct this research in Japan. In Japan "Ethical Guidelines on Medical Research Involving Human Subjects" permit to conduct the clinical research using anonymised data without the approval of IRB.	Declined by IRP with advice to resubmit				1							1							2
101	This is a meta-analysis/pooled analysis using de-identified data. The original studies were approved by Ethics Committee.	Declined by IRP with advice to resubmit		1		1		1												3
102	For this proposal, we plan to investigate the effects of tumor responses on survival in mesothelioma using de-identified data provided.	Approved by IRP				1														1
103	This study is just to re-analyze the available data,which needn't to do any further sampling, data collecting, etc. And all subjects will be anonymous, which will make sure that all information will be protected from these subjects.	Approved by IRP		1		1			1							1				4
104	This is a study that uses anonymized data from the two RCTs to test the feasibility of a certain mathematical technique to extract individual variability in response to a treatment.	Declined by IRP				1														1
105	The project under review deals with research in the area of de-identified non-traceable personal data. Such research is not encompassed by the Law of Ethical Trials and can therefore not be approved by the Ethics Review Board.					1							1							2
106	Ethics Committee approval has been provided for the original studies. We wish to perform a meta-analysis of this data. An additional approval is not necessary.	Declined by IRP with advice to resubmit		1				1												2
107	No new human study data is being acquired as a part of this study beyond the data requested from GSK. The disease area being studied is SLE which we understand would be covered by the original informed consent from patients who took part in these studies.	Approved by IRP		1			1											1		3
108	Meta-analysis of clinical studies	Approved by IRP		1																1
109	The proposed research satisfies both of the following conditions, which makes it exempt from ethical review according to the National Statement on Ethical Conduct in Human Research: - It is ‘negligible risk’ research: there is no foreseeable risk of harm or discomfort; and any foreseeable risk is no more than inconvenience; and - It involves the use of existing collections of data or records that…	Approved by IRP		1		1							1				1			4
110	No identifiable patient information.	Declined by IRP with advice to resubmit		1		1														2
111	The study is a secondary analysis of anonymatized data and doe not require ethics committee approval according to the Japanese regulations.					1							1							2
																				0
			Sum	60	13	64	11	14	11	6	1	12	16	2	15	3	3	5		235
			Average	0.540541	0.117117	0.576577	0.0990991	0.126126	0.0990991	0.0540541	0.00900901	0.108108	0.144144	0.018018	0.135135	0.027027	0.027027	0.045045		average = 2.12

## Sheet: Aggregated
De-identified ID	Ethics Committee IRB Approval Not Required Reason	Proposal Outcome		re-analysis + published	de-identified + no interaction + no recruitment + no risk	already consented + other approval + original scope	other	none	university + jurisdiction + helsinki + irb		Total
1	We request existing, de-identified data, and research participants will not be contacted. Hence, our proposed research is exempt from IRB approval.	Approved by IRP		1	1						2
2	The proposed analyses are covered under the original approvals.	Approved by IRP with conditions				1					1
3	We only need anomynized baseline data	Approved by IRP			1						1
4	This project (SINGLE) already has the approval of the ethics committees.	Approved by IRP with conditions				1					1
5	Data are recorded in the data base of the trials (spring, single and flamingo)	Declined by IRP with advice to resubmit									0
6	The present study pretends to be part of the EPI-SCAN study, a multicentre, cross-sectional, population-based, observational study conducted at 11 sites throughout Spain. Which was previously approved by the corresponding ethics committees and all participants gave written informed consent.	Approved by IRP with conditions				1					1
7	By the local regulation of IRB in Korea, clinical research which uses anonymized data does not need IRB approval.	Approved by IRP with conditions			1				1		2
8	Because this project involves anonymised data from patients who signed an informed consent to participate in the trials, we don't need, according to the Danish law, a formal ethical approval. What we did need was an approval for data handling, which was granted by relevant authority.	Approved by IRP with conditions			1	1			1		3
9	This project uses anonymised previously-collected data from trials that each had their own ethics approval.	Approved by IRP with conditions		1	1						2
10	I intend to use anonymous data of an existing study for a secondary analysis.	Approved by IRP		1	1						2
11	Not required for a meta-analysis using de-identified data, provided that the original data was obtained with ethical approval.	Approved by IRP with conditions		1	1	1					3
12	This is a post-hoc analysis of the MERIT study, which has been previously approved by the institutional review boards/independent ethics committees of each participating site. The study was conducted in compliance with the principles originating or derived from the Declaration of Helsinki and in compliance with all International Conference on Harmonisation Good Clinical Practice Guidelines and lo…	Approved by IRP with conditions		1		1			1		3
13	The proposal is for additional analyses of data from a previously conducted Clinical trial. No ethics approval is required for this. It is also unclear to this applicant why "Bayer" is mentioned in this question.	Approved by IRP		1							1
14	De-identified data derived from other research projects does not require IRB review.Additionally, since none of [University Name] hospital was not involved in any of the requested studies that make re-identification of the data not possible.	Approved by IRP with conditions			1						1
15	The proposed research using data from ABC107442 is a new statistical analysis of existing raw data. The original ethics approval for the study obtained written consent for pharmacogenomic research on the provided blood/DNA sample. The proposed analysis falls under the umbrella of pharmacogenomic research.	Approved by IRP with conditions		1		1					2
16	The data provided is de-identified. Subjects involved in the study will not and cannot be contacted.	Approved by IRP with conditions			1						1
17	The PROFESS trial was approved by the ethics committee or institutional review board at each national or local site, and all participants provided written informed consent. We will a secondary analysis of already collected data.	Approved by IRP		1		1					2
18	We have recently conducted a similar study on de-identified patient-level data from company-sponsored SSRI trials and submitted an application regarding this trial to the local Ethics committee (at [University Name]) who responded as follows: The Board issues the finding that the research under review deals with research in the area of de-identified non-traceable personal data. Such research is n…	Approved by IRP with conditions			1				1		2
19	The aim of this study is to perform a metaanalysis of published data to produce a correlation between SF-36 scores and SELENA SLEDAI score. It is only based on published data and therefore no ethics committee is needed. This study follows Helsinki declaration.	Approved by IRP		1					1		2
20	This research falls under 45 CFR 46.101(b) Category 4. This research involves the study of existing data, documents and records, pathological specimens where the subjects cannot be identified, directly or through identifiers linked to the subjects. We have submitted an application for exemption from IRB at [University Name].	Approved by IRP		1	1				1		3
21	As our study will be a retrospective data analysis, IRB informed us (we have already asked them) that only an informative letter in which our analysis and our goals will be presented is needed. We will do that as soon as our data request is approved.	Approved by IRP with conditions		1					1		2
22	No patiens identification name, no genetic samples required, no fund and no treatment analysis	Approved by IRP with conditions			1		1				2
23	We are requesting data that is completely de-identified.	Approved by IRP			1						1
24	This study is limited to the analysis of existing data. The assumption is that research limited to secondary use of information previously collected in clinical research is generally excluded from ethics review, given that the patients are not identifiable to our research team.	Approved by IRP		1	1						2
25	We will analyze whether incidental use of beta blockers improves the clinical response to the EGFR-targeting agent, afatinib. We will evaluate potential correlations between beta blocker use and clinical response to afatinib in this study. This research will occur at [University Name], [Investigator Unit].	Approved by IRP						1			0
26	[University Name] does not require ethics approval if the data used in the study cannot identify individual participants.	Approved by IRP			1				1		2
27	Reanalysis of de-identified data falls under [University name] IRB exemption (4): "Research, involving the collection or study of existing data, documents, records, pathological specimens, or diagnostic specimens, if these sources are publicly available or if the information is recorded by the investigator in such a manner that subjects cannot be identified, directly or through identifiers linked…	Declined by IRP with advice to resubmit		1	1				1		3
28	It's a meta-analysis of already published studies.	Approved by IRP		1							1
29	The [University Name] IRB has informed us that the proposed analysis (using existing and de-identified human subjects data) would qualify for IRB exemption.	Approved by IRP		1	1				1		3
30	Anonymized data analyses of completed phase 3 studies to assess measurements of outcomes; no human subjects involved	Approved by IRP			1						1
31	We propose an unplanned exploratory analysis of the Lux Lung 3 study, based on existing data already captured in the CRF.	Declined by IRP with advice to resubmit		1							1
32	By the local regulation of IRB in Korea, clinical research which uses anonymized data does not need IRB approval.	Approved by IRP with conditions			1				1		2
33	Since the study is based on the analysis of anonymized data for economic evaluation, according to the French regulation approval from an Ethic committee is not required.	Approved by IRP with conditions			1				1		2
34	This represents secondary analysis of de-identified data. I have discussed this with the chair of our Human Subjects Committee who feels that this would be exempt research.	Approved by IRP		1	1				1		3
35	This study represents secondary data analysis of de-identified data to develop a prediction model.	Approved by IRP		1	1						2
36	Patients within main studies have consented to imaging review previously unless BI suggest otherwise	Declined by IRP				1					1
37	[University Name] does not require ethical approval for research that uses pre-existing and anonymized data.	Approved by IRP		1	1				1		3
38	Post-hoc evaluation (secondary study) of the results of a study that has already been published. EC was granted when the original study was carried out.	Approved by IRP with conditions		1							1
39	This is an exploratory analysis of previously published data using an innovative statistical method. The main objective is to perform a standardized and reproductible assessment of the benefit risk balance of treatment in randomized trials, herein called "chance of a better outcome".	Approved by IRP		1							1
40	The research is intended to do secondary analysis of already collected, de-identified patient information.	Approved by IRP		1	1						2
41	reanalysis of trials to improve assay sensitivity, where patients have given approval for evaluaiton purposes of the trial, does not require additional approval by an ethics committee, as long as anonymity of individual patients is secured	Declined by IRP with advice to resubmit		1	1	1					3
42	The planned study is a post-hoc analysis of data already included in the GSK database	Approved by IRP with conditions		1							1
43	The research proposed does not require an Ethics Committee approval because it is a secondary analysis of anonymous data. A justification of exemption has been deposited at the Ethics Committee of [University Name] as required by the University policy.	Approved by IRP		1	1				1		3
44	Only de-identified (anonymised) data will be utilized.	Approved by IRP with conditions			1						1
45	Retrospective analysis of randonymized data	Approved by IRP		1	1						2
46	Without recruitment of new patients, the institutional review board does not require a new ethics approval, as long as data sets are de-identified.	Approved by IRP			1						1
47	Without inclusion of new patients, the local institutional review board will not demand a formal ethics proposal.	Approved by IRP			1				1		2
48	We will use the data only in the context of a secondary analysis, which does not require an approval of the Ethics Committee or the Institutional Review Board, when all data protection provisions of pseudonymisation of personal data are fulfilled and no combination with primary data is planned [1].	Approved by IRP with conditions		1	1				1		3
49	The Ethical Committee of [University Name] recently stated that this kind of research on de-identified data is not encompassed by the Law of Ethical Trials, but also that they had no objections to the planned study (regarding a corresponding analysis of trials on depression in adults).	Approved by IRP			1				1		2
50	I inquired with our local [University Name] IRB regarding receiving anonymized data. If the data is anonymized I was told that there is no requirement for IRB approval.	Approved by IRP			1				1		2
51	This study is limited to the analysis of existing data. The assumption is that research limited to secondary use of information previously collected in clinical research is generally excluded from ethics review, given that the patients are not identifiable to our research team.	Approved by IRP with conditions		1	1						2
52	as in previous researh plan	Approved by IRP									0
53	This study is a post hoc analysis of clinical trials, which had been approved by ethics committees at each participating institute and all patients involved had provided written informed consent.	Approved by IRP with conditions		1		1					2
54	The goal of our research is to illustrate our new method on the unbiased estimate of average treatment effects, with only the need of accessing the data anonymously.	Approved by IRP with conditions			1						1
55	This is only for my Disseration.	Declined by IRP with advice to resubmit					1				1
56	systematic review and meta-analysis. No direct patient contact or patient info connected with data	Approved by IRP		1	1						2
57	Because of the de-identified nature of the previously collected data we are requesting, we anticipate that the IRB deem the study "Not Regulated." We have submitted a formal application to the University of Michigan IRB to verify that this is indeed the case. That application is pending at this time.	Approved by IRP			1				1		2
58	Post hoc analysis of the data from the trials	Approved by IRP									0
59	We have not sought Ethics Committee or Institutional Review Board (IRB) approval on the based on Guidance for ethical review of research databases by the NHS Health Research Authority (http://www.hra.nhs.uk/documents/2013/09/ethical-review-of-research-databases.pdf). Our assumption are: a) the data will be accessed via the secure access system and thus remain in the UK under the jurisdiction of N…	Approved by IRP with conditions			1	1	1		1		4
60	The type of study in this proposal doesn't require IRB approval at [University Name] where the lead researcher [Investigator Name] conducts his research. Please refer to the email communication [contact details removed] "...if you receive coded images/data/samples in a manner that you cannot identify the individuals and those scans were performed for standard practice, or for a research study for…	Approved by IRP			1				1		2
61	Post-hoc analysis of available data alone.	Approved by IRP		1							1
62	The primary end point that we will be using is the same primary end point as used in the vaccine efficacy trials – whether an individual developed the vaccine-preventable disease. Our use of the data aligns with informed consent because the objective of vaccine efficacy trials is to better inform vaccine policy decision making, which is also the goal of our research. Our research will increase th…	Approved by IRP				1					1
63	IRB approval not required for re-analysis of clinical trial data	Approved by IRP		1							1
64	[University Name] does not require ethics approval if the data used in the study cannot identify individual participants.	Approved by IRP with conditions			1				1		2
65	The proposed study directly uses the existing data, where participants can not be identified either through collection of identifying information or through a code linking the data to the participants’ identities.	Approved by IRP with conditions		1	1						2
66	We are planning to conduct a retrospectively designed study using the database of AVANT study. All data which we need is already been collected. Therefore, no further approval from Ethnic Commitee or IRB is required.	Approved by IRP with conditions		1							1
67	Our individual participant data meta-analysis has already received ethical approval from from [University Name]. We are only requesting anonymized participant data with absolutely no individual participant identifiers. Participants have already participated in the clinical trials we are requesting data for and results have been published. If any further information is required, please let me know…	Approved by IRP		1	1				1		3
68	This is a post-hoc study of 3 previously published clinical trials.	Approved by IRP		1							1
69	Data will be de-idenitified and used only only to evaluate a method of covariate selection.	Declined by IRP with advice to resubmit			1						1
70	Re-analyses of de-identified patient data from the completed EMBODY1 and EMBODY2 trials.	Approved by IRP		1	1						2
71	Ethics committee formal approval is not mandatory, but we are happy to submit this proposal to the ethics committee for their consent. Patients gave informed consent for the usage of the data acquired in the original trial. We only propose another way of analyzing these data.	Approved by IRP		1		1					2
72	The research is a post-hoc analysis and does not involve new data collection from human participants.	Approved by IRP		1	1						2
73	The research will be conducted at [Investigator Unit], in Paris, France. Ethic committee or IRB approval is not needed for reanalysis of de-identified data.	Approved by IRP with conditions		1	1				1		3
74	Identified data in not necessary for this proposal, nor does the research pose any threat to patient confidentiality. The research will take place at Dept of Public Health Sciences, [University Name] and will be supported by a grant [Grant Number] funded by the National Institute of Neurological Disorders and Stroke (NINDS) to [Investigator Name]	Withdrawn			1						1
75	This is research involving anonymised records and data sets that exist in the public domain. The RE-LY trial was already approved by all appropriate national regulatory authorities and ethics committees of the participating centers. This research project falls within the scope of the original research question.	Approved by IRP		1	1	1					3
76	Retrospective analysis of data collected in all 3 studies was permitted in the Patient Information and Consent form for each study	Approved by IRP		1		1					2
77	As our study will be a retrospective data analysis, IRB informed us (we have already asked them) that only an informative letter in which our analysis and our goals will be presented is needed. We will do that as soon as our data request is approved.	Approved by IRP		1					1		2
78	This reanalysis should not require IRB approval. The data is de-identified and there is no risk to subjects.	Withdrawn		1	1		1				3
79	It's a meta-analysis (not interventional)	Withdrawn		1	1						2
80	This is a purely technical analysis of the intercorrelations between favourable and unfavourable effects. Knowledge of these correlations will improve the modelling of the benefit-risk balance of the drug. There is no interaction with patients or medical practitioners for this work.	Approved by IRP			1						1
81	The request of data is for research use, and do not need further information about identifies of the data.	Approved by IRP			1						1
82	In conjunction with the Principal Investigator, the [University Name] Research Protections Office has determined that the University's work on this project does not meet the definition of human subjects research, as defined in Title 45 CFR Part 46.102(f), as the [University Name] Investigator, [Investigator Name], will not have or use identifiable private information. Therefore, "human subjects" …	Approved by IRP			1				1		2
83	[IRB review details removed] The [University Name] IRB has determined that the above-referenced new application does not constitute human subjects research under the DHHS or FDA regulations. You may proceed with this project without further interaction with the JHM IRB. If there are changes in this project that may affect this determination, you should consult with the JHM IRB before making those…	Approved by IRP							1		1
84	This project uses anonymised previously-collected data from trials that each had their own ethics approval.	Approved by IRP		1	1	1					3
85	It's not interventional.	Declined by IRP with advice to resubmit			1						1
86	We will conduct this research in Japan. In Japan "Ethical Guidelines on Medical Research Involving Human Subjects" permit to conduct the clinical research using anonymised data without the approval of IRB.	Declined by IRP with advice to resubmit			1				1		2
87	No, proposal will not specifically comment on patient data but will evaluate the overall placebo effect seen in patients participating in clinical trials (anonymized data)	Approved by IRP					1				1
88	We reviewed the plan of our study with [Reviewer Name], Director of [University Name]’s IRB, and he stated that IRB approval is not needed since the data has been de-identified and only the results of our statistical analysis will be downloaded to prepare the data for publication.	Approved by IRP			1				1		2
89	Analysis of anonymised existing research data. This does not require ethics committee approval in the UK.	Approved by IRP		1	1				1		3
90	The [University Name] ethics committee does not require approval for research using already existing and de-identified patient data.	Approved by IRP		1	1				1		3
91	[University Name] does not require ethics approval for secondary analysis of anonymised data.	Declined by IRP with advice to resubmit		1	1				1		3
92	Available data are used. Data were collected following ethical regulations.			1		1					2
93	I will be carrying out this project in Cytel, where I am working as a statistical consultant/ subject matter expert. Cytel is a Software development company as well as a CRO. Research is not a routine activity in Cytel. There is no IRB. Hence there is no formal approval process.	Approved by IRP					1				1
94	This is a reanalysis of data already collected to determine robustness of findings to different statistical analyses. There is no burden or risk on human subjects, and the data is only being used to address the outcomes intended in original study design.	Approved by IRP		1	1	1					3
95	These data will be used to supplement a network meta-analysis of publicly available data	Approved by IRP		1							1
96	The data request refers to data for a meta-analysis, which refers to published studies only.	Approved by IRP		1							1
97	Re-analysis of previously published data	Approved by IRP		1							1
98	This study is IRB exempt because it involves the collection or study of existing data.	Approved by IRP		1							1
99	The proposed research is a methodological study that develops new statistical methods for evaluating region-specific treatment effects in multiregional clinical trials. We only conduct retrospective analyses of these datasets for assessing usefulness and effectiveness of the developed methods. In reporting these results, we only use the summary statistics of these secondary analyses.	Approved by IRP		1							1
100	We will conduct this research in Japan. In Japan "Ethical Guidelines on Medical Research Involving Human Subjects" permit to conduct the clinical research using anonymised data without the approval of IRB.	Declined by IRP with advice to resubmit			1				1		2
101	This is a meta-analysis/pooled analysis using de-identified data. The original studies were approved by Ethics Committee.	Declined by IRP with advice to resubmit		1	1	1					3
102	For this proposal, we plan to investigate the effects of tumor responses on survival in mesothelioma using de-identified data provided.	Approved by IRP			1						1
103	This study is just to re-analyze the available data,which needn't to do any further sampling, data collecting, etc. And all subjects will be anonymous, which will make sure that all information will be protected from these subjects.	Approved by IRP		1	1						2
104	This is a study that uses anonymized data from the two RCTs to test the feasibility of a certain mathematical technique to extract individual variability in response to a treatment.	Declined by IRP			1						1
105	The project under review deals with research in the area of de-identified non-traceable personal data. Such research is not encompassed by the Law of Ethical Trials and can therefore not be approved by the Ethics Review Board.				1				1		2
106	Ethics Committee approval has been provided for the original studies. We wish to perform a meta-analysis of this data. An additional approval is not necessary.	Declined by IRP with advice to resubmit		1		1					2
107	No new human study data is being acquired as a part of this study beyond the data requested from GSK. The disease area being studied is SLE which we understand would be covered by the original informed consent from patients who took part in these studies.	Approved by IRP		1		1					2
108	Meta-analysis of clinical studies	Approved by IRP		1							1
109	The proposed research satisfies both of the following conditions, which makes it exempt from ethical review according to the National Statement on Ethical Conduct in Human Research: - It is ‘negligible risk’ research: there is no foreseeable risk of harm or discomfort; and any foreseeable risk is no more than inconvenience; and - It involves the use of existing collections of data or records that…	Approved by IRP		1	1				1		3
110	No identifiable patient information.	Declined by IRP with advice to resubmit		1	1						2
111	The study is a secondary analysis of anonymatized data and doe not require ethics committee approval according to the Japanese regulations.				1				1		2
											0
			Sum	63	70	22	6	1	37		198
			Average	0.567568	0.630631	0.198198	0.0540541	0.00900901	0.333333		average = 1.78
